# Supplementary material for: A Digital Twin of the Angiotensin II Receptor Blocker Losartan: Physiologically Based Modeling of Blood Pressure Regulation
Source: Pharmaceutics. 2026 Feb 19;18(2):262. doi: 10.3390/pharmaceutics18020262 (PMC12944407; doi:10.3390/pharmaceutics18020262)
Supplement: Supplementary file 1 [file pharmaceutics-18-00262-s001.zip]

Archive with 1 entries (1 files):
- pharmaceutics-3972571-supplementary.pdf
